# Supplementary material for: Chinese Pedigree with Hereditary Gastrointestinal Stromal Tumors: A Case Report and Literature Review
Source: Int J Mol Sci. 2023 Jan 3;24(1):830. doi: 10.3390/ijms24010830 (PMC9820900; doi:10.3390/ijms24010830)
Supplement: Supplementary file 1 [file ijms-24-00830-s001.zip]

Archive with 1 entries (1 files):
- ijms-2090840-supplementary.pdf
